# Supplementary material for: Combined Biological and Numerical Modeling Approach for Better Understanding of the Cancer Viability and Apoptosis
Source: Pharmaceutics. 2023 May 31;15(6):1628. doi: 10.3390/pharmaceutics15061628 (PMC10302770; doi:10.3390/pharmaceutics15061628)
Supplement: Supplementary file 1 [file pharmaceutics-15-01628-s001.zip]

Archive with 1 entries (1 files):
- pharmaceutics-2341049-supplementary.pdf
